# Supplementary material for: Dynamic simulation of regulatory networks using SQUAD
Source: BMC Bioinformatics. 2007 Nov 26;8:462. doi: 10.1186/1471-2105-8-462 (PMC2238325; doi:10.1186/1471-2105-8-462)
Supplement: Additional file 3 — Network file. A sample network file containing a network of 111 nodes and 116 edges. [file 1471-2105-8-462-S3.net]

s1 -> s2
s3 -> s4
s5 -> s6
s7 -| s8
s9 -> s10
s11 -> s12
s13 -> s14
s15 -> s16
s17 -> s18
s19 -> s20
s21 -> s22
s23 -> s6
s24 -> s25
s26 -| s24
s11 -| s27
s28 -| s29
s30 -> s31
s24 -> s32
s33 -> s34
s35 -> s36
s37 -> s38
s39 -> s40
s41 -> s42
s16 -> s43
s44 -> s16
s42 -> s45
s46 -| s47
s7 -| s12
s48 -> s49
s50 -> s51
s12 -> s52
s53 -> s20
s11 -> s54
s55 -> s56
s57 -> s58
s59 -| s21
s21 -> s60
s61 -> s62
s21 -> s63
s3 -> s64
s34 -> s64
s65 -> s66
s2 -> s65
s67 -> s8
s68 -> s8
s4 -> s69
s70 -| s71
s72 -> s73
s49 -> s74
s75 -| s68
s56 -> s76
s42 -> s77
s78 -> s56
s25 -> s20
s79 -> s27
s31 -> s80
s27 -> s46
s27 -> s81
s27 -> s82
s63 -| s63
s83 -> s42
s16 -> s84
s40 -> s85
s6 -> s70
s36 -> s13
s76 -> s37
s74 -> s86
s43 -> s12
s68 -> s12
s11 -> s8
s87 -> s79
s51 -> s43
s34 -> s38
s88 -> s20
s39 -> s89
s55 -> s16
s29 -> s9
s90 -> s6
s91 -> s10
s23 -> s29
s70 -> s92
s71 -| s4
s22 -> s24
s93 -| s27
s14 -> s24
s25 -> s94
s95 -| s21
s20 -> s11
s50 -> s56
s96 -> s3
s97 -> s98
s99 -> s74
s80 -> s48
s73 -> s49
s76 -> s54
s70 -> s85
s49 -> s91
s27 -> s59
s11 -> s100
s27 -> s101
s27 -> s102
s103 -| s27
s81 -| s21
s104 -> s60
s83 -> s20
s43 -> s105
s106 -> s56
s107 -> s20
s108 -| s68
s108 -| s8
s52 -> s109
s110 -| s8
s111 -> s23
s11 -> s64
s66 -> s64
s85 -> s65
