# Supplementary material for: Dynamic simulation of regulatory networks using SQUAD
Source: BMC Bioinformatics. 2007 Nov 26;8:462. doi: 10.1186/1471-2105-8-462 (PMC2238325; doi:10.1186/1471-2105-8-462)
Supplement: Additional file 4 — Perturbation protocol. Example of perturbation protocol file used to perform the simulations. The file describes two perturbations. The first one on the Th0 state with IL-4, the second on the Th0 state with IL-4 and subsequent IFN-γ addition. The file can be loaded from the Perturbation tool in SQUAD. The file also contains three different perturbations of the IL-18 node aimed at demonstrating the use of the different pulse types: "constant", "range" and "single". [file 1471-2105-8-462-S4.prt]

<?xml version="1.0" encoding="UTF-8"?>
<protocol level="1.0">
  <perturbations>
    <perturbation id="IL-4 Single Pulse" initialstate="SS-3">
      <singlepulse parameter="state" target="IL-4" time="3.5" value="1.0" />
    </perturbation>
    <perturbation id="Perturbation of Th2 state" initialstate="SS-3">
      <singlepulse parameter="state" target="IL-4" time="3.5" value="1.0" />
      <singlepulse parameter="state" target="IFN-g" time="10.0" value="1.0" />
    </perturbation>
    <perturbation id="IL-18 Range Pulse Example" initialstate="SS-3">
      <rangepulse parameter="state" target="IL-18" timestart="2.0" timestop="3.5" value="1.0" />
    </perturbation>
    <perturbation id="IL-18 Constant pulse example" initialstate="SS-3">
      <constantpulse parameter="state" target="IL-18" time="2.0" value="1.0" />
    </perturbation>
    <perturbation id="IL-18 Single Pulse Example" initialstate="SS-3">
      <singlepulse parameter="state" target="IL-18" time="2.0" value="1.0" />
    </perturbation>
  </perturbations>
  <states>
    <state id="SS-3">
      <activenode id="GATA3" state="0.0" />
      <activenode id="IFN-b" state="0.0" />
      <activenode id="IFN-bR" state="0.0" />
      <activenode id="IFN-g" state="0.0" />
      <activenode id="IFN-gR" state="0.0" />
      <activenode id="IL-10" state="0.0" />
      <activenode id="IL-10R" state="0.0" />
      <activenode id="IL-12" state="0.0" />
      <activenode id="IL-12R" state="0.0" />
      <activenode id="IL-18" state="0.0" />
      <activenode id="IL-18R" state="0.0" />
      <activenode id="IL-4" state="0.0" />
      <activenode id="IL-4R" state="0.0" />
      <activenode id="IRAK" state="0.0" />
      <activenode id="JAK1" state="0.0" />
      <activenode id="NFAT" state="0.0" />
      <activenode id="SOCS1" state="0.0" />
      <activenode id="STAT1" state="0.0" />
      <activenode id="STAT3" state="0.0" />
      <activenode id="STAT4" state="0.0" />
      <activenode id="STAT6" state="0.0" />
      <activenode id="T-bet" state="0.0" />
      <activenode id="TCR" state="0.0" />
    </state>
    <state id="SS-2">
      <activenode id="GATA3" state="1.0" />
      <activenode id="IFN-b" state="0.0" />
      <activenode id="IFN-bR" state="0.0" />
      <activenode id="IFN-g" state="0.0" />
      <activenode id="IFN-gR" state="0.0" />
      <activenode id="IL-10" state="1.0" />
      <activenode id="IL-10R" state="1.0" />
      <activenode id="IL-12" state="0.0" />
      <activenode id="IL-12R" state="0.0" />
      <activenode id="IL-18" state="0.0" />
      <activenode id="IL-18R" state="0.0" />
      <activenode id="IL-4" state="1.0" />
      <activenode id="IL-4R" state="1.0" />
      <activenode id="IRAK" state="0.0" />
      <activenode id="JAK1" state="0.0" />
      <activenode id="NFAT" state="0.0" />
      <activenode id="SOCS1" state="0.0" />
      <activenode id="STAT1" state="0.0" />
      <activenode id="STAT3" state="1.0" />
      <activenode id="STAT4" state="0.0" />
      <activenode id="STAT6" state="1.0" />
      <activenode id="T-bet" state="0.0" />
      <activenode id="TCR" state="0.0" />
    </state>
    <state id="SS-1">
      <activenode id="GATA3" state="0.0" />
      <activenode id="IFN-b" state="0.0" />
      <activenode id="IFN-bR" state="0.0" />
      <activenode id="IFN-g" state="1.0" />
      <activenode id="IFN-gR" state="1.0" />
      <activenode id="IL-10" state="0.0" />
      <activenode id="IL-10R" state="0.0" />
      <activenode id="IL-12" state="0.0" />
      <activenode id="IL-12R" state="0.0" />
      <activenode id="IL-18" state="0.0" />
      <activenode id="IL-18R" state="0.0" />
      <activenode id="IL-4" state="0.0" />
      <activenode id="IL-4R" state="0.0" />
      <activenode id="IRAK" state="0.0" />
      <activenode id="JAK1" state="0.0" />
      <activenode id="NFAT" state="0.0" />
      <activenode id="SOCS1" state="1.0" />
      <activenode id="STAT1" state="0.0" />
      <activenode id="STAT3" state="0.0" />
      <activenode id="STAT4" state="0.0" />
      <activenode id="STAT6" state="0.0" />
      <activenode id="T-bet" state="1.0" />
      <activenode id="TCR" state="0.0" />
    </state>
  </states>
</protocol>
