# Supplementary material for: Dynamic simulation of regulatory networks using SQUAD
Source: BMC Bioinformatics. 2007 Nov 26;8:462. doi: 10.1186/1471-2105-8-462 (PMC2238325; doi:10.1186/1471-2105-8-462)
Supplement: Additional file 5 — SQUAD software. Compressed Zip file containing the binaries of SQUAD. To run SQUAD: Unzip the folder, in linux type chmod +x Squad2 and run it with ./Squad, or in windows click on Squad2.bat. A quick-start guide and a more detailed tutorial can be found on the SQUAD home page [30]. The zip file encloses a samples folder containing all the files described in this manuscript. [file 1471-2105-8-462-S5.zip]

Archive with 48 entries (43 files):
- conf/
- lib/
- licenses/
- log/
- samples/
- Squad2
- Squad2.bat
- Squad2.jar
- conf/squad.log4j.properties
- genYsis.dll
- lib/AbsoluteLayout.jar
- lib/bounce.jar
- lib/colt.jar
- lib/commons-collections-3.2.jar
- lib/dcolt.jar
- lib/jargs.jar
- lib/jcommon-1.0.7.jar
- lib/jdom.jar
- lib/jung-1.7.6.jar
- lib/libcudd.so
- lib/libepd.so
- lib/libgenYsis.so
- lib/libmtr.so
- lib/libst.so
- lib/libutil.so
- lib/log4j-1.2.7.jar
- lib/osp.jar
- lib/swing-layout-1.0.jar
- lib/synthetica.jar
- lib/tlabs.jar
- licenses/README
- licenses/absolutelayout.license.txt
- licenses/colt.license.txt
- licenses/cudd.license.txt
- licenses/dcolt.license.txt
- licenses/jargs.license.txt
- licenses/jdom.license.txt
- licenses/osp.license.txt
- licenses/squad.license.txt
- licenses/swing-layout.license.txt
- licenses/synthetica.license.txt
- licenses/tlabs.license.txt
- msvcp60d.dll
- msvcrtd.dll
- samples/THelper_network.mml
- samples/THelper_network.net
- samples/THelper_network.xml
- samples/THelper_perturbation.prt
