# Supplementary material for: Dynamic simulation of regulatory networks using SQUAD
Source: BMC Bioinformatics. 2007 Nov 26;8:462. doi: 10.1186/1471-2105-8-462 (PMC2238325; doi:10.1186/1471-2105-8-462)
Supplement: Additional file 5 — SQUAD software. Compressed Zip file containing the binaries of SQUAD. To run SQUAD: Unzip the folder, in linux type chmod +x Squad2 and run it with ./Squad, or in windows click on Squad2.bat. A quick-start guide and a more detailed tutorial can be found on the SQUAD home page [30]. The zip file encloses a samples folder containing all the files described in this manuscript. [file 1471-2105-8-462-S5.zip › Squad2]

#! /bin/sh
LD_LIBRARY_PATH=lib/.
export LD_LIBRARY_PATH
if [ "$#" == "0" ]; then
    `java -version >& tmp_JAVA.tmp`
    VER=`awk '/java version/{ print $3 }' tmp_JAVA.tmp`
    TEST="\"1.6"
    NMATCH=`expr match "$VER" "$TEST"`
    if [ "$NMATCH" == "0" ]; then
	echo
	echo "You need java version 1.6 or above to run Squad2. See FAQs for details."
    else
	TEST=`java -jar -Xms128M -Xmx256M Squad2.jar`
    fi
    rm -f tmp_JAVA.tmp
else
    `$1 -version >& tmp_JAVA.tmp`
    VER=`awk '/java version/{ print $3 }' tmp_JAVA.tmp`
    TEST="\"1.6"
    NMATCH=`expr match "$VER" "$TEST"`
    if [ "$NMATCH" == "0" ]; then
	echo
	echo "You need java version 1.6 or above to run Squad2. See FAQs for details."
    else
	TEST=`$1 -jar -Xms128M -Xmx512M Squad2.jar`
    fi
    rm -f tmp_JAVA.tmp
fi
exit 0
