# Supplementary material for: Dynamic simulation of regulatory networks using SQUAD
Source: BMC Bioinformatics. 2007 Nov 26;8:462. doi: 10.1186/1471-2105-8-462 (PMC2238325; doi:10.1186/1471-2105-8-462)
Supplement: Additional file 5 — SQUAD software. Compressed Zip file containing the binaries of SQUAD. To run SQUAD: Unzip the folder, in linux type chmod +x Squad2 and run it with ./Squad, or in windows click on Squad2.bat. A quick-start guide and a more detailed tutorial can be found on the SQUAD home page [30]. The zip file encloses a samples folder containing all the files described in this manuscript. [file 1471-2105-8-462-S5.zip › licenses/README]

SQUAD Quick start

1. Unzip Squad2.zip.
2. Type chmod +x Squad2 and run it (Linux), or click on Squad2.bat (Windows). 
3. To load a file, click on Load Network and select the THelper_network.xml file from the embedded samples folder.
4. To identify the steady states of the network, click on Run Analysis, the steady stes identified will appear in the following panel.
5. To perform the dynamic simulation, click on Initialize and then Run, you will see a plot with the results of the simulation.
6. The initial values for the simulation can be edited through the nodes table or by selecting another initial steady-state with the Load State button.
