# Supplementary material for: Dynamic simulation of regulatory networks using SQUAD
Source: BMC Bioinformatics. 2007 Nov 26;8:462. doi: 10.1186/1471-2105-8-462 (PMC2238325; doi:10.1186/1471-2105-8-462)
Supplement: Additional file 5 — SQUAD software. Compressed Zip file containing the binaries of SQUAD. To run SQUAD: Unzip the folder, in linux type chmod +x Squad2 and run it with ./Squad, or in windows click on Squad2.bat. A quick-start guide and a more detailed tutorial can be found on the SQUAD home page [30]. The zip file encloses a samples folder containing all the files described in this manuscript. [file 1471-2105-8-462-S5.zip › licenses/absolutelayout.license.txt]

 * The contents of this file are subject to the Sun Public License
 * Version 1.0 (the "License"). You may not use this file except in
 * compliance with the License. A copy of the License is available at
 * http://www.sun.com/
 *
 * The Original Code is NetBeans. The Initial Developer of the Original
 * Code is Sun Microsystems, Inc. Portions Copyright 1997-2000 Sun
 * Microsystems, Inc. All Rights Reserved.
