# Supplementary material for: Dynamic simulation of regulatory networks using SQUAD
Source: BMC Bioinformatics. 2007 Nov 26;8:462. doi: 10.1186/1471-2105-8-462 (PMC2238325; doi:10.1186/1471-2105-8-462)
Supplement: Additional file 5 — SQUAD software. Compressed Zip file containing the binaries of SQUAD. To run SQUAD: Unzip the folder, in linux type chmod +x Squad2 and run it with ./Squad, or in windows click on Squad2.bat. A quick-start guide and a more detailed tutorial can be found on the SQUAD home page [30]. The zip file encloses a samples folder containing all the files described in this manuscript. [file 1471-2105-8-462-S5.zip › licenses/squad.license.txt]

Copyright (c) 2006-2007, ENFIN http://www.enfin.org

Redistribution and use of binary forms are permitted provided that the following conditions
are met:

Redistributions of binaries must reproduce the above copyright
notice, this list of conditions and the following disclaimer in the
documentation and/or other materials provided with the distribution.

Disassembling the binary files is not allowed.

Software is available freely for academic use. Any commercial use requires an exclusive written agreement with the authors of the software.


THIS SOFTWARE IS PROVIDED BY THE COPYRIGHT HOLDERS AND CONTRIBUTORS
"AS IS" AND ANY EXPRESS OR IMPLIED WARRANTIES, INCLUDING, BUT NOT
LIMITED TO, THE IMPLIED WARRANTIES OF MERCHANTABILITY AND FITNESS
FOR A PARTICULAR PURPOSE ARE DISCLAIMED. IN NO EVENT SHALL THE
COPYRIGHT OWNER OR CONTRIBUTORS BE LIABLE FOR ANY DIRECT, INDIRECT,
INCIDENTAL, SPECIAL, EXEMPLARY, OR CONSEQUENTIAL DAMAGES (INCLUDING,
BUT NOT LIMITED TO, PROCUREMENT OF SUBSTITUTE GOODS OR SERVICES;
LOSS OF USE, DATA, OR PROFITS; OR BUSINESS INTERRUPTION) HOWEVER
CAUSED AND ON ANY THEORY OF LIABILITY, WHETHER IN CONTRACT, STRICT
LIABILITY, OR TORT (INCLUDING NEGLIGENCE OR OTHERWISE) ARISING IN
ANY WAY OUT OF THE USE OF THIS SOFTWARE, EVEN IF ADVISED OF THE
POSSIBILITY OF SUCH DAMAGE.
