# Supplementary material for: Dynamic simulation of regulatory networks using SQUAD
Source: BMC Bioinformatics. 2007 Nov 26;8:462. doi: 10.1186/1471-2105-8-462 (PMC2238325; doi:10.1186/1471-2105-8-462)
Supplement: Additional file 5 — SQUAD software. Compressed Zip file containing the binaries of SQUAD. To run SQUAD: Unzip the folder, in linux type chmod +x Squad2 and run it with ./Squad, or in windows click on Squad2.bat. A quick-start guide and a more detailed tutorial can be found on the SQUAD home page [30]. The zip file encloses a samples folder containing all the files described in this manuscript. [file 1471-2105-8-462-S5.zip › samples/THelper_network.mml]

<?xml version="1.0" encoding="UTF-8"?>
<mml level="2">
  <!--Modelomics Markup Language (MML) v2.0-->
  <model />
  <graph>
    <nodes>
      <node id="GATA3" state="0" decay="1" gain="10" visible="true" />
      <node id="IFN-b" state="0" decay="1" gain="10" visible="true" />
      <node id="IFN-bR" state="0" decay="1" gain="10" visible="true" />
      <node id="IFN-g" state="0" decay="1" gain="10" visible="true" />
      <node id="IFN-gR" state="0" decay="1" gain="10" visible="true" />
      <node id="IL-10" state="0" decay="1" gain="10" visible="true" />
      <node id="IL-10R" state="0" decay="1" gain="10" visible="true" />
      <node id="IL-12" state="0" decay="1" gain="10" visible="true" />
      <node id="IL-12R" state="0" decay="1" gain="10" visible="true" />
      <node id="IL-18" state="0" decay="1" gain="10" visible="true" />
      <node id="IL-18R" state="0" decay="1" gain="10" visible="true" />
      <node id="IL-4" state="0" decay="1" gain="10" visible="true" />
      <node id="IL-4R" state="0" decay="1" gain="10" visible="true" />
      <node id="IRAK" state="0" decay="1" gain="10" visible="true" />
      <node id="JAK1" state="0" decay="1" gain="10" visible="true" />
      <node id="NFAT" state="0" decay="1" gain="10" visible="true" />
      <node id="SOCS1" state="0" decay="1" gain="10" visible="true" />
      <node id="STAT1" state="0" decay="1" gain="10" visible="true" />
      <node id="STAT3" state="0" decay="1" gain="10" visible="true" />
      <node id="STAT4" state="0" decay="1" gain="10" visible="true" />
      <node id="STAT6" state="0" decay="1" gain="10" visible="true" />
      <node id="T-bet" state="0" decay="1" gain="10" visible="true" />
      <node id="TCR" state="0" decay="1" gain="10" visible="true" />
    </nodes>
    <edges>
      <edge id="GATA3 -- GATA3" source="GATA3" target="GATA3" sign="positive" weight="1" />
      <edge id="STAT1 -- SOCS1" source="STAT1" target="SOCS1" sign="positive" weight="1" />
      <edge id="IL-18 -- IL-18R" source="IL-18" target="IL-18R" sign="positive" weight="1" />
      <edge id="SOCS1 -| IL-4R" source="SOCS1" target="IL-4R" sign="negative" weight="1" />
      <edge id="STAT4 -- IFN-g" source="STAT4" target="IFN-g" sign="positive" weight="1" />
      <edge id="IL-4 -- IL-4R" source="IL-4" target="IL-4R" sign="positive" weight="1" />
      <edge id="T-bet -| GATA3" source="T-bet" target="GATA3" sign="negative" weight="1" />
      <edge id="IL-12 -- IL-12R" source="IL-12" target="IL-12R" sign="positive" weight="1" />
      <edge id="IRAK -- IFN-g" source="IRAK" target="IFN-g" sign="positive" weight="1" />
      <edge id="GATA3 -- IL-10" source="GATA3" target="IL-10" sign="positive" weight="1" />
      <edge id="GATA3 -| T-bet" source="GATA3" target="T-bet" sign="negative" weight="1" />
      <edge id="STAT6 -| IL-12R" source="STAT6" target="IL-12R" sign="negative" weight="1" />
      <edge id="IL-18R -- IRAK" source="IL-18R" target="IRAK" sign="positive" weight="1" />
      <edge id="IL-4R -- STAT6" source="IL-4R" target="STAT6" sign="positive" weight="1" />
      <edge id="JAK1 -- STAT1" source="JAK1" target="STAT1" sign="positive" weight="1" />
      <edge id="GATA3 -| STAT4" source="GATA3" target="STAT4" sign="negative" weight="1" />
      <edge id="IL-12R -- STAT4" source="IL-12R" target="STAT4" sign="positive" weight="1" />
      <edge id="IL-10 -- IL-10R" source="IL-10" target="IL-10R" sign="positive" weight="1" />
      <edge id="SOCS1 -| JAK1" source="SOCS1" target="JAK1" sign="negative" weight="1" />
      <edge id="TCR -- NFAT" source="TCR" target="NFAT" sign="positive" weight="1" />
      <edge id="IFN-b -- IFN-bR" source="IFN-b" target="IFN-bR" sign="positive" weight="1" />
      <edge id="STAT1 -| IL-4" source="STAT1" target="IL-4" sign="negative" weight="1" />
      <edge id="IL-10R -- STAT3" source="IL-10R" target="STAT3" sign="positive" weight="1" />
      <edge id="T-bet -- IFN-g" source="T-bet" target="IFN-g" sign="positive" weight="1" />
      <edge id="GATA3 -- IL-4" source="GATA3" target="IL-4" sign="positive" weight="1" />
      <edge id="STAT3 -| IFN-g" source="STAT3" target="IFN-g" sign="negative" weight="1" />
      <edge id="IFN-g -- IFN-gR" source="IFN-g" target="IFN-gR" sign="positive" weight="1" />
      <edge id="T-bet -- SOCS1" source="T-bet" target="SOCS1" sign="positive" weight="1" />
      <edge id="NFAT -- IFN-g" source="NFAT" target="IFN-g" sign="positive" weight="1" />
      <edge id="IFN-gR -- JAK1" source="IFN-gR" target="JAK1" sign="positive" weight="1" />
      <edge id="STAT6 -- GATA3" source="STAT6" target="GATA3" sign="positive" weight="1" />
      <edge id="STAT1 -- T-bet" source="STAT1" target="T-bet" sign="positive" weight="1" />
      <edge id="T-bet -- T-bet" source="T-bet" target="T-bet" sign="positive" weight="1" />
      <edge id="STAT6 -| IL-18R" source="STAT6" target="IL-18R" sign="negative" weight="1" />
      <edge id="IFN-bR -- STAT1" source="IFN-bR" target="STAT1" sign="positive" weight="1" />
    </edges>
    <states />
  </graph>
</mml>
