# Supplementary material for: Dynamic simulation of regulatory networks using SQUAD
Source: BMC Bioinformatics. 2007 Nov 26;8:462. doi: 10.1186/1471-2105-8-462 (PMC2238325; doi:10.1186/1471-2105-8-462)
Supplement: Additional file 5 — SQUAD software. Compressed Zip file containing the binaries of SQUAD. To run SQUAD: Unzip the folder, in linux type chmod +x Squad2 and run it with ./Squad, or in windows click on Squad2.bat. A quick-start guide and a more detailed tutorial can be found on the SQUAD home page [30]. The zip file encloses a samples folder containing all the files described in this manuscript. [file 1471-2105-8-462-S5.zip › samples/THelper_network.net]

GATA3 -> GATA3
STAT6 -> GATA3
T-bet -| GATA3
IFN-b -> IFN-bR
IRAK -> IFN-g
NFAT -> IFN-g
STAT3 -| IFN-g
STAT4 -> IFN-g
T-bet -> IFN-g
IFN-g -> IFN-gR
GATA3 -> IL-10
IL-10 -> IL-10R
IL-12 -> IL-12R
STAT6 -| IL-12R
IL-18 -> IL-18R
STAT6 -| IL-18R
GATA3 -> IL-4
STAT1 -| IL-4
IL-4 -> IL-4R
SOCS1 -| IL-4R
IL-18R -> IRAK
IFN-gR -> JAK1
SOCS1 -| JAK1
TCR -> NFAT
STAT1 -> SOCS1
T-bet -> SOCS1
IFN-bR -> STAT1
JAK1 -> STAT1
IL-10R -> STAT3
GATA3 -| STAT4
IL-12R -> STAT4
IL-4R -> STAT6
GATA3 -| T-bet
STAT1 -> T-bet
T-bet -> T-bet
